# Supplementary material for: Genomic Characterization and Therapeutic Targeting of HPV Undetected Cervical Carcinomas
Source: Cancers (Basel). 2021 Sep 10;13(18):4551. doi: 10.3390/cancers13184551 (PMC8467954; doi:10.3390/cancers13184551)
Supplement: Supplementary file 1 [file cancers-13-04551-s001.zip]

Archive with 1 entries (1 files):
- RuizF_HPVu_Supp-Figs.pdf
